# Supplementary material for: Antimicrobial Use and Manure Management Among Pig and Poultry Farmers in Malawi
Source: Antibiotics (Basel). 2025 Nov 11;14(11):1141. doi: 10.3390/antibiotics14111141 (PMC12649420; doi:10.3390/antibiotics14111141)
Supplement: Supplementary file 1 [file antibiotics-14-01141-s001.zip]

Archive with 1 entries (1 files):
- antibiotics-3892009-supplementary.pdf
